# Supplementary material for: The role of resilience in daily experiences of posttraumatic growth, affect, and HIV/AIDS stigma among people living with HIV
Source: Sci Rep. 2023 Jan 16;13:796. doi: 10.1038/s41598-023-28187-x (PMC9842738; doi:10.1038/s41598-023-28187-x)
Supplement: Supplementary file 1 — Supplementary Information 1. [file 41598_2023_28187_MOESM1_ESM.xlsx]

## Sheet: Arkusz1
M1	PANAS																						PTG1	PTD1
1	4	5	1	5	1	4	1	4	1	3	3	1	3	1	2	2	4	1	5	5	5		5	3	1	3	5	2	5	1	1	1	4	4	2	5	3	2	5	2	1	3	2	2	2	1	2	2	1
2	3	3	1	3	2	4	2	4	2	3	3	2	3	2	2	2	3	2	3	3	4		3	2	3	2	2	2	2	2	2	2	2	2	2	2	2	2	2	2	2	2	2	2	2	2	2	2	2
3	4	3	1	3	2	4	1	4	1	2	3	1	3	1	2	1	4	2	3	3	3		4	3	3	2	5	1	3	1	3	0	3	0	4	1	3	3	4	0	4	1	0	0	3	1	4	0	1
4	4	5	1	5	1	4	2	5	1	1	5	1	5	1	1	1	5	1	5	4	5		5	0	5	0	5	0	5	0	5	0	5	0	5	0	5	0	5	0	5	0	5	0	5	0	5	0	5
5	4	5	2	4	1	3	2	4	1	1	4	1	4	1	1	1	4	1	5	5	5		4	0	5	0	4	0	5	0	4	1	0	0	4	1	3	1	1	1	3	1	2	1	4	0	3	0	5
6	4	4	2	5	1	3	1	4	1	2	4	1	4	1	1	1	5	1	4	4	4		5	0	4	0	4	0	5	0	4	0	4	0	4	0	5	0	5	0	4	0	5	0	4	0	5	0	4
7	4	4	3	4	1	4	1	4	1	1	3	1	5	2	1	1	4	1	4	4	5		4	0	3	0	0	0	4	0	0	0	5	0	3	0	4	0	4	0	4	0	4	0	3	0	4	0	5
8	5	5	3	4	1	3	2	5	1	2	4	1	4	1	1	1	4	1	4	4	5		4	0	3		4	0	3	0	3	3	3	3	2	0	0	0	0	0	0	0	0	0	0	0	3	0	0
9	3	4	2	4	1	3	2	4	1	2	3	1	4	1	1	1	3	1	4	4	4		0	0	0	0	3	0	3	0	3	0	0	0	4	0	3	0	3	0	3	0	3	0	3	0	3	0	0
10	3	5	1	4	1	3	1	5	1	1	4	1	4	1	1	1	4	1	4	4	5		0	0	0	0	0	0	0	0	0	0	0	0	5	0	0	0	0	0	0	0	0	0	0	0	0	0	0
11	3	1	4	2	3	2	4	4	1	2	3	1	1	1	1	1	1	1	3	3	2		5	1	2	2	1	4	1	2	1	3	1	2	0	5	0	5	0	4	0	5	3	2	1	3	1	4	2
12	2	3	5	2	3	3	4	3	2	4	3	3	2	4	2	2	4	1	3	3	3		0	2	0	0	3	3	0	0	0	0	0	0	3	0	0	0	0	0	3	5	2	0	0	1	0	1	1
13	3	3	3	3	3	3	3	3	3	3	3	3	3	3	3	3	3	3	3	3	5		0	0	1	1	0	0	0	1	0		0	0	0	0	0	0	0	0	0	0	0	0	0	0	0	0	0
14	4	4	4	3	2	3	2	4	1	1	4	1	4	1	2	1	4	1	4	5	4		4	1	0	0	4	4	2	3	4	0	0	0	4	0	3	0	0	0	4	0	3	0	4	1	4	2	4
15	3	2	1	3	1	3	1	2	1	1	3	1	3	1	1	1	3	1	3	3	3		0	0	0	0	0	0	0	0	0	0	0	0	0	0	0	0	0	0	0	0	0	0	0	0	0	0	0
16	3	1	1	2	2	3	2	4	3	3	3	1	3	2	2	2	1	2	3	3	3		4	2	0	3	2	4	3	0	1	4	4	0	1	4	0	3	2	2	1	4	1	5	3	4	2	4	3
17	3	3	4	3	4	4	4	4	4	4	3	4	2	3	4	4	2	3	3	3	2		5	3	4	4	5	2	2	2	4	3	2	2	2	2	3	2	3	2	3	4	3	2	2	2	2	2	3
18	4	3	1	4	1	3	2	4	1	1	4	1	5	1	2	1	4	1	4	4	5		4	1	3	2	5	0	3	1	4	0	0	0	5	0	0	0	3	0	5	0	5	0	5	0	5	0	3
19	4	5	1	5	1	5	1	5	1	1	4	1	5	1	2	4	5	1	5	5	5		0	0	0	0	3	0	0	0	0	0	0	0	0	0	0	0	1	0	0	0	0	0	0	0	0	0	0
20	2	2	2	2	3	3	3	2	3	2	3	3	3	3	3	2	4	2	3	3	3		3	3	2	0	4	0	3	0	2	0	1	0	4	0	3	0	4	0	4	0	2	0	2	0	0	2	1
21	4	4	4	3	2	4	3	3	1	5	4	4	2	3	2	2	3	1	3	3	3		2	0	0	3	3	2	4	1	4	1	0	5	0	5	3	2	4	1	1	4	3	2	3	2	3	2	4
22	3	2	4	2	3	4	4	4	1	4	4	1	2	1	2	2	1	2	3	3	3		1	1	1	2	1	1	1	1	1	1	1	1	1	1	1	1	2	1	1	1	1	1	1	1	1	1	1
23	2	1	4	2	4	2	5	2	1	4	2	4	2	4	3	2	1	4	2	1	2		5	0	3	3	0	0	0	0	0	1	0	0	1	0	0	2	0	1	1	3	0	5	0	5	0	2	1
24	5	5	5	4	4	5	3	4	2	5	5	1	3	1	2	2	4	1	4	4	4		4	1	2	3	4	1	2	0	3	3	0	0	2	0	3	2	4	0	2	0	0	4	5	0	3	0	4
25	3	2	4	4	5	2	5	4	2	3	3	1	3	4	4	4	4	1	3	3	2		4	4	0	2	0	3	0	2	3	0	4	0	0	3	0	3	0	3	0	4	0	4	0	3	3	0	0
26	4	4	2	5	3	3	3	4	3	2	5	1	4	2	2	3	4	1	4	4	4		4	1	3	1	5	0	4	0	5	0	3	3	4	1	2	4	3	3	2	4	5	0	5	1	5	0	3
27	5	4	3	4	3	4	3	4	2	4	4	1	4	1	3	2	4	1	4	5	4		5	1	3	3	5	3	1	2	5	1	0	4	5	0	3	3	5	0	3	3	0	5	4	2	5	2	4
28	4	3	3	3	4	4	4	4	4	4	5	2	2	3	1	4	1	2	2	3	1		4	4	3	3	4	1	5	0	2	0	4	0	2	0	4	0	3	0	0	4	1	0	3	0	4	0	2
29	3	2	4	2	3	5	3	2	3	1	2	3	1	4	3	5	3	2	3	3	3		2	3	0	1	0	1	0	0	0	3	1	2	4	0	0	4	0	0	1	4	0	4	1	3	4	0	0
30	4	4	2	4	1	4	2	1	4	2	5	1	2	5	1	5	1	1	1	5	1		4	1	0	0	3	0	0	0	0	0	0	0	0	0	0	0	0	0	0	0	0	0	0	0	0	0	3
31	3	3	2	3	4	3	4	3	4	4	2	1	1	4	4	4	3	4	2	3	2		3	0	0	4	0	4	0	0	0	0	0	0	0	0	0	4	0	2	0	4	0	2	0	2	0	1	0
32	3	3	1	3	1	2	2	4	1	1	3	1	4	1	1	1	3	1	4	4	4		1	0	1	0	1	0	2	0	0	0	1	0	1	0	1	0	1	0	1	0	1	0	3	0	3	0	3
33	5	5	1	2	1	4	1	1	4	1	3	1	3	4	1	5	1	1	1	5	1		5	0	0	2	5	0	5	0	2	2	5	0	0	5	5	0	5	0	1	4	5	0	5	0	5	0	0
34	4	5	4	4	3	3	1	5	1	1	3	3	5	2	1	1	4	1	5	5	5		5	0	3	0	5	0	5	0	5	0	2	0	3	0	5	0	5	0	0	3	5	0	5	0	5	0	2
35	3	3	2	3	1	4	2	4	3	2	3	1	4	1	1	1	4	1	3	5	4		3	0	3	0	2	0	4	0	1	0	0	0	4	0	1	0	0	0	2	0	0	0	2	0	3	0	4
36	3	3	2	3	1	4	2	4	3	2	3	1	4	1	1	1	4	1	3	5	4		3	0	3	0	2	0	4	0	1	0	0	0	4	0	1	0	0	0	2	0	0	0	2	0	3	0	4
37	3	3	2	3	1	3	2	4	1	2	3	1	4	1	2	1	4	1	4	4	4		5	0	4	4	5	0	4	4	5	0	5	0	5	0	5	4	4	0	3	3	5	0	5	0	5	0	4
38	4	3	3	3	2	5	4	4	4	5	3	1	3	2	2	1	3	3	3	3	3		0	1	1	1	2	0	0	0	3	0	3	0	0	3	0	0	3	0	3	3	3	3	4	2	4	2	4
39	4	5	4	5	1	5	3	5	1	5	5	1	5	4	1	1	5	3	5	4	3		5	0	0	0	5	1	0	0	0	0	0	0	0	0	0	0	2	0	0	5	5	0	0	0	2	0	2
40	4	5	4	5	1	5	3	5	1	5	5	1	5	4	1	1	5	3	5	4	3		5	0	0	0	5	1	0	0	0	0	0	0	0	0	0	0	2	0	0	5	5	0	0	0	2	0	2
41	3	4	2	3	1	3	2	3	1	2	2	1	4	2	1	1	3	1	4	3	3		0	0	0	0	0	0	0	0	1	0	0	0	1	0	0	0	0	0	0	0	0	0	2	0	0	0	1
42	4	3	3	5	3	4	3	4	2	3	5	1	3	1	2	3	4	1	4	4	4		4	1	2	3	4	0	1	0	3	0	0	0	5	0	0	2	0	0	0	1	0	0	3	0	4	0	0
43	3	3	2	4	1	1	2	3	1	2	4	3	5	1	1	1	3	1	2	3	5		4	5	1	5	2	4	1	4	0	0	0	0	4	1	1	4	0	0	3	5	0	5	1	3	0	5	0
44	4	4	1	4	1	4	1	5	1	2	2	1	3	1	2	1	4	1	4	4	5		1	0	0	0	0	0	0	0	0	0	0	0	0	0	0	0	0	0	0	0	1	0	0	0	0	0	0
45	2	2	5	2	4	2	2	2	4	5	3	4	3	4	4	4	2	3	2	3	2		4	1	2	2	5	2	3	2	3	3	2	2	3	3	3	4	3	3	4	2	3	1	2	3	2	3	1
46	4	4	3	4	2	3	3	4	1	2	3	1	4	1	1	1	4	2	5	5	4		0	0	0	0	1	0	0	0	1	0	0	0	0	4	1	0	0	0	0	0	0	0	2	0	0	0	2
47	2	4	3	2	1	4	2	3	2	3	3	2	1	1	1	2	3	1	2	2	3		4	4	1	4	1	4	1	4	1	4	0	4	1	4	1	4	1	4	1	4	1	5	2	4	1	4	1
48	4	4	2	2	2	2	2	2	1	3	2	1	3	2	1	2	2	2	3	3	3		1	1	1	1	1	1	1	1	1	1	1	1	1	1	1	1	1	1	1	1	1	1	1	1	1	1	1
49	4	4	4	4	1	2	2	4	1	3	4	1	3	1	2	1	4	1	4	4	4		3	4	3	0	3	0	3	0	3	0	4	0	3	1	3	0	3	0	3	0	3	0	3	0	3	0	3
50	4	5	5	5	4	5	2	5	1	5	4	1	5	1	2	2	5	1	5	5	3		5	4	5	0	5	0	5	0	5	0	5	0	5	0	5	0	5	0	5	0	5	0	5	0	5	0	4
51	3	4	2	4	1	2	1	5	1	2	4	1	5	1	1	1	5	1	5	5	4		2	1	0	0	3	0	3	0	0	0	0	0	1	0	3	0	3	0	0	0	0	0	0	0	1	0	3
52	4	4	3	4	2	3	2	3	1	2	3	1	5	1	1	1	4	1	4	5	5		5	0	0	2	5	0	4	0	3	0	3	3	3	1	4	0	5	0	3	3	4	2	5	0	5	0	4
53	3	4	1	3	1	2	1	3	1	1	3	1	3	1	1	1	2	1	3	4	4		1	0	0	0	1	0	1	0	1	1	0	0	0	0	1	0	1	0	1	0	0	0	1	0	1	0	2
54	5	3	3	4	3	4	2	3	1	4	4	2	3	4	1	2	4	1	3	5	3		4	0	2	3	1	4	5	0	4	1	3	3	4	4	4	1	3	3	4	1	4	1	4	1	4	1	4
55	2	2	3	1	1	2	2	2	1	2	2	1	2	2	1	1	3	1	2	1	3		4	2	1	1	4	0	2	0	3	0	2	0	3	0	4	0	4	0	3	1	2	1	3	2	3	1	4
56	2	2	5	4	3	4	5	4	2	4	4	2	1	4	5	5	4	1	3	4	2		3	3	2	1	4	1	3	4	4	2	3	3	2	4	4	2	4	2	1	4	4	2	3	2	4	1	4
57	5	4	2	5	1	2	3	5	1	1	5	1	5	1	1	1	5	1	5	5	5		3	0	5	0	4	0	5	0	4	0	2	0	5	0	4	0	3	0	3	0	4	0	5	0	5	0	3
58	2	3	5	2	3	4	1	4	1	5	3	1	3	1	1	3	4	1	3	3	3		0	0	0	0	0	0	0	0	0	0	0	0	0	0	0	0	0	0	0	0	0	0	0	0	0	0	0
59	4	3	2	3	1	5	3	4	1	2	3	1	3	2	1	1	4	2	4	4	4		5	0	5	0	5	0	5	0	4	0	3	0	3	0	4	0	4	0	5	0	5	0	4	0	5	0	4
60	4	3	2	4	1	4	2	5	1	2	3	1	4	1	2	2	4	1	5	5	4		4	0	5	0	4	0	3	0	5	0	3	0	5	0	2	5	3	0	4	0	3	0	4	0	5	0	5
61	3	3	3	3	3	3	3	3	1	3	3	1	3	2	1	1	3	1	3	3	3		4	0	0	0	0	0	5	0	2	0	0	0	0	0	0	0	0	0	0	5	0	3	0	0	0	0	0
62	3	4	4	4	3	4	3	4	2	2	3	2	3	3	2	2	4	2	4	4	5		1	0	1	0	2	0	3	0	3	0	4	0	3	0	4	0	5	0	5	0	5	0	4	0	4	0	4
63	4	3	2	4	1	4	1	3	1	1	3	1	4	1	1	1	4	1	4	4	4		3	2	3	2	4	2	3	2	4	2	3	2	4	2	3	2	4	2	4	2	4	2	4	2	4	2	4
64	5	4	1	3	1	5	2	4	1	1	2	2	1	2	1	1	3	1	4	4	4		2	4	0	0	1	0	3	0	3	0	2	0	0	0	3	0	0	0	1	0	0	2	4	0	5	5	3
65	5	3	3	2	1	3	2	2	1	4	2	1	4	1	1	1	3	1	3	3	2		3	1	1	1	3	3	2	3	4	1	4	1	3	3	3	3	4	1	1	4	1	1	3	1	3	1	3
66	4	4	3	4	2	5	4	5	1	3	3	2	4	2	1	3	3	2	3	4	4		4	0	3	2	4	2	5	0	4	1	4	1	4	0	4	1	3	1	3	2	2	2	3	2	4	2	4
67	3	1	4	1	4	3	5	1	1	4	1	3	2	1	1	3	1	3	1	2	1		0	0	0	0	0	0	0	0	0	0	0	0	0	0	0	0	0	0	0	0	0	0	0	0	0	0	0
68	1	1	3	1	1	1	3	1	1	4	2	1	1	2	1	2	1	2	1	2	3		3	1	0	0	4	0	0	0	0	0	0	0	4	0	0	0	0	0	0	0	1	0	3	0	0	0	4
69	2	2	1	1	4	5	4	2	4	5	1	4	1	4	5	5	1	5	2	1	1		5	0	5	0	5	0	4	0	3	0	0	5	5	0	4	0	4	0	5	0	5	0	4	0	4	0	4
70	3	2	3	3	2	2	2	2	1	2	3	3	2	1	2	2	2	2	2	3	3		0	0	0	0	0	0	0	0	0	0	0	0	0	0	0	0	0	0	0	0	0	0	0	0	0	0	0
71	4	5	1	5	1	4	1	1	5	1	4	1	3	3	1	3	1	2	2	4	1		5	3	1	3	5	2	5	1	1	1	4	4	2	5	3	2	5	2	1	3	2	2	2	1	2	2	1
72	5	4	1	4	1	3	1	1	3	1	4	1	1	4	1	4	1	1	1	4	1		3	0	0	0	0	0	0	0	5	0	2	0	0	0	0	0	0	0	0	0	0	0	5	0	3	0	5
73	4	4	3	4	2	4	3	2	4	3	5	2	4	4	3	4	2	3	4	4	1		0	0	0	0	0	0	0	0	0	0	0	0	4	0	0	2	0	0	4	0	0	0	2	0	0	0	0
74	5	3	3	4	1	4	2	1	4	2	4	1	3	4	1	3	1	1	1	4	1		2	0	1	0	3	0	0	0	0	0	0	0	4	0	0	0	0	0	0	0	0	0	0	0	0	0	0
75	3	3	4	4	2	4	2	4	1	4	4	3	4	2	1	1	3	1	4	4	3		4	1	4	1	4	0	4	0	4	0	4	0	4	1	3	2	3	2	4	1	4	0	4	1	4	1	4
76	3	3	3	2	4	3	4	3	2	4	3	2	3	3	2	3	2	2	4	4	3		1	2	0	4	3	1	2	0	1	1	0	2	3	1	2	2	0	0	0	2	0	2	0	1	1	0	1
77	3	4	2	4	2	4	2	4	1	2	4	1	5	1	1	1	4	1	5	4	5		0	0	0	0	0	0	0	0	0	0	0	0	0	0	0	0	0	0	0	0	0	0	0	0	0	0	0
78	5	5	1	4	1	3	1	4	1	1	4	1	4	1	1	1	4	1	5	4	5		1	0	2	0	4	0	2	0	5	0	0	0	2	0	2	0	3	0	0	5	4	0	5	0	4	0	2
79	5	5	1	5	1	5	1	5	1	1	3	1	5	1	1	1	5	1	5	5	5		1	0	0	0	2	2	0	0	1	0	0	0	0	0	0	0	0	0	0	0	0	0	1	0	1	0	1
80	1	3	5	3	5	3	5	2	5	5	5	1	3	3	4	5	3	4	4	4	1		5	0	5	3	5	5	4	0	5	2	3	0	3	2	5	1	0	4	5	5	5	5	5	3	5	2	5
81	4	4	2	3	1	3	2	4	1	3	3	1	3	2	2	1	2	1	3	3	3		2	3	2	3	2	3	1	3	3	4	1	3	1	3	0	3	2	0	0	4	0	4	4	0	3	0	3
82	3	3	4	3	1	3	2	4	1	4	3	3	3	2	1	1	3	1	4	4	3		3	2	2	1	3	0	3	0	3	0	3	0	2	1	3	0	3	1	2	3	3	3	4	0	3	0	3
83	3	2	4	2	3	5	3	2	3	1	2	3	1	4	3	5	3	2	3	3	3		2	3	0	1	0	1	0	0	0	3	1	2	4	0	0	4	0	0	1	4	0	4	1	3	4	0	0
84	3	3	4	3	1	4	3	2	3	4	2	1	1	4	2	1	1	1	3	3	3		0	0	2	2	0	0	0	0	0	0	0	0	0	0	0	0	0	0	0	0	0	0	0	0	0	0	0
85	3	3	4	4	4	3	3	3	4	4	4	3	3	3	3	4	4	4	4	4	3		3	2	1	2	1	3	1	3	1	4	1	4	2	3	3	4	4	2	4	2	4	2	2	4	2	4	3
86	3	3	1	3	1	4	2	3	1	1	3	1	3	1	1	1	3	1	3	3	4		3	3	3	3	4	0	3	1	3	1	3	0	3	1	3	3	3	3	4	1	4	1	4	1	4	1	4
87	4	4	3	4	2	4	2	4	1	2	3	1	4	1	2	1	4	1	5	4	4		3	0	3	1	4	1	4	0	4	0	0	0	3	0	3	0	0	0	1	3	1	3	4	0	3	0	4
[truncated: 150 more columns]
